# Supplementary material for: Influence of Primary Light Exposure on the Morphophysiological Characteristics and Phenolic Compounds Accumulation of a Tea Callus Culture (Camellia sinensis L.)
Source: Int J Mol Sci. 2024 Sep 27;25(19):10420. doi: 10.3390/ijms251910420 (PMC11477156; doi:10.3390/ijms251910420)
Supplement: Supplementary file 1 [file ijms-25-10420-s001.zip]

Archive with 1 entries (1 files):
- ijms-3105045-supplementary.pdf
